# Supplementary material for: Analysis of growing season drought characteristics and driving factors for vegetation in the Santun River Irrigation Area in Xinjiang
Source: PLoS One. 2025 May 13;20(5):e0323918. doi: 10.1371/journal.pone.0323918 (PMC12074591; doi:10.1371/journal.pone.0323918)
Supplement: S1 File — (XLSX) [file pone.0323918.s001.xlsx]

## Sheet: Fig.3
sampling point	longitudes	longitude
A	87.133	43.9948
B	87.011	44.0613
C	87.1109	44.0955
D	87.2463	44.0492
E	87.0134	44.0737
F	87.1542	44.0163
G	87.28	44.1282

## Sheet: Fig.4
Measured soil moisture content	TVDI
0.23931	0.75681
0.23705	0.64986
0.25808	0.60754
0.23013	0.89322
0.10205	0.94758
0.10029	0.90237
0.2627	0.60625
0.34615	0.57986
0.15842	0.75754
0.23282	0.89322
0.1145	0.94758
0.21074	0.84237
0.12678	0.80625
0.20975	0.84792
0.18648	0.85758
0.32026	0.51625
0.24378	0.72065
0.1292	0.85372
0.2425	0.77573
0.16676	0.64677
0.25323	0.70378
0.3206	0.55315
0.25199	0.61189
0.28441	0.65046
0.28237	0.64216
0.17555	0.67259
0.24523	0.66614
0.1578	0.69518
0.25328	0.60837
0.15563	0.70212
0.27557	0.65839
0.23608	0.68837
0.28988	0.62849
0.197	0.7973
0.21474	0.74978
0.22044	0.74256
0.14703	0.7599
0.23278	0.73103
0.2455	0.69545
0.29132	0.62754
0.19817	0.8192
0.29176	0.65739
0.24532	0.63356
0.16674	0.74674
0.28632	0.66973
0.11123	0.87839
0.18713	0.75073
0.3897	0.63017
0.14926	0.71003
0.19498	0.68569
0.19446	0.68953
0.24802	0.73267
0.30208	0.58792
0.22626	0.71711
0.13428	0.76986
0.16062	0.82288
0.12676	0.80505
0.1308	0.75906

## Sheet: Fig.5
200605				200704				200810				200908				201108				201404				201705				202205
NDVI	Wet	Dry		NDVI	Wet	Dry		NDVI	Wet	Dry		NDVI	Wet	Dry		NDVI	Wet	Dry		NDVI	Wet	Dry		NDVI	Wet	Dry		NDVI	Wet	Dry
0.02757	20.2638	42.689		0.02336	12.035	30.653		0.0225	16.6483	32.1097		0.0136	23.8294	39.1424		0.0262	25.7091	48.365		0.0312	13.8555	30.0884		0.02411	2.3102	36.5234		0.02511	24.368	46.4871
0.07405	20.4153	43.452		0.03452	13.658	30.4946		0.03603	15.1381	33.7964		0.0347	25.4434	45.2527		0.04288	23.6852	48.8535		0.04075	13.3045	29.6542		0.03738	2.3651	36.6032		0.05485	24.126	46.7378
0.08954	19.1144	42.698		0.05685	15.6196	29.568		0.04956	12.1026	33.352		0.05581	22.4951	44.3224		0.05957	25.4221	50.235		0.0503	13.9349	29.8558		0.05065	3.5614	37.279		0.06972	23.0688	45.7223
0.10503	19.9756	41.4327		0.06802	13.7195	30.3318		0.07662	16.1894	33.201		0.07691	25.1497	45.8332		0.09294	26.253	49.0076		0.05986	14.4503	30.3655		0.0772	2.20229	37.6199		0.08458	23.651	46.0814
0.12053	20.3961	42.6989		0.07918	12.7572	29.1005		0.09015	13.5308	31.214		0.09802	26.587	45.7292		0.10963	25.3876	48.981		0.06941	12.3637	30.5869		0.09047	5.88419	37.4215		0.09945	22.3028	46.1318
0.13602	20.1477	42.2084		0.09035	12.8193	30.016		0.10368	12.5502	32.564		0.11912	25.5678	45.0651		0.12631	26.3353	48.3589		0.08852	12.2209	30.4016		0.10375	3.6526	36.9255		0.11432	23.695	46.1365
0.15151	20.6429	42.7205		0.10152	13.939	28.695		0.11721	12.2106	30.256		0.14023	25.5375	44.8138		0.143	26.741	48.8171		0.10763	12.8761	30.3957		0.11702	5.46395	36.4527		0.12919	22.9653	46.3213
0.167	20.9251	41.6019		0.11268	13.8661	29.9279		0.13074	12.9229	30.658		0.16133	21.3677	43.845		0.15969	25.7879	47.5026		0.11718	13.2651	30.242		0.13029	4.77928	36.4869		0.14405	25.8322	46.4486
0.18249	20.2303	40.955		0.12385	12.9604	29.653		0.14427	16.0013	30.951		0.18244	25.9764	43.189		0.17637	25.2301	46.2232		0.12673	13.265	29.9664		0.14356	7.70719	35.8033		0.15892	23.623	46.0448
0.19799	22.7028	40.5073		0.13501	14.0735	29.8735		0.1578	13.5018	31.7384		0.20354	24.7453	43.4255		0.19306	25.9411	45.0957		0.13629	12.9651	29.2818		0.15684	6.24545	36.1557		0.17379	23.651	46.1939
0.21348	20.5989	40.4068		0.14618	13.88	28.8549		0.17133	16.3842	30.9349		0.22464	25.7863	42.1714		0.20974	24.3621	43.0663		0.14584	12.4192	29.0978		0.17011	9.89527	35.9042		0.18865	25.5835	45.9986
0.22897	25.7113	40.2138		0.15734	13.7749	29.4262		0.18486	13.5294	30.0759		0.24575	23.4436	42.0126		0.22643	26.5112	44.6017		0.15539	14.5246	28.8065		0.18338	5.87402	35.8551		0.20352	24.1027	46.3486
0.24446	21.362	38.7685		0.16851	13.3349	28.654		0.1984	14.149	30.1327		0.26685	25.636	41.3659		0.24312	26.1238	42.6207		0.16495	13.4997	29.4832		0.19665	9.92919	34.9681		0.21839	26.6731	46.5318
0.25996	22.362	39.6997		0.17968	15.4144	29.8558		0.21193	13.7966	29.0847		0.28796	25.3321	41.0874		0.2598	23.7774	43.8165		0.1745	14.7659	29.1033		0.20993	10.3727	35.3108		0.23326	24.8659	45.3803
0.27545	21.632	37.5556		0.19084	13.2294	28.369		0.22546	12.9388	29.1739		0.30906	24.4903	40.8238		0.27649	26.215	41.0249		0.18405	14.6264	29.2397		0.2232	10.6266	34.8364		0.24812	24.4022	45.5167
0.29094	22.126	39.0331		0.20201	14.0931	29.6449		0.25252	17.9942	28.6278		0.33017	26.0152	39.4867		0.29318	26.251	40.9165		0.19361	14.3	28.3485		0.23647	10.465	34.1652		0.26299	23.9195	45.2539
0.30643	23.0652	38.7581		0.21317	14.3959	28.698		0.26605	14.526	28.1217		0.35127	24.7343	40.3967		0.30986	24.4818	41.7728		0.20316	13.7299	28.3911		0.24975	7.32689	34.0954		0.27786	24.7087	43.7742
0.32192	21.0395	36.9558		0.22434	13.2958	28.8711		0.27958	17.2953	30.3911		0.37238	23.7128	41.5661		0.32655	25.321	39.807		0.21271	13.3785	27.8692		0.26302	10.26	34.4287		0.29273	27.2085	44.8175
0.33742	22.3641	38.3556		0.2355	12.4585	27.689		0.29311	16.4868	27.4347		0.39348	23.8835	39.1339		0.34323	26.1744	43.6197		0.22227	13.3414	28.3184		0.27629	11.5043	34.3079		0.30759	24.9779	42.8497
0.35291	21.471	37.3892		0.24667	13.1531	29.0081		0.30664	15.6897	27.5506		0.41459	20.3429	40.5682		0.35992	26.215	40.0184		0.23182	13.4756	27.4911		0.28957	11.4835	34.7034		0.32246	26.1755	42.7652
0.3684	22.361	36.6743		0.25783	15.23	28.7659		0.32017	17.5292	28.014		0.43569	20.9659	40.2359		0.37661	26.399	42.2878		0.24137	13.5539	27.8005		0.30284	9.31931	33.3675		0.33733	24.8392	43.4843
0.38389	22.0369	35.9556		0.269	14.695	29.4532		0.3337	12.654	27.4333		0.4779	20.9433	38.7235		0.39329	23.4239	42.6972		0.25093	13.7611	26.7402		0.31611	10.9338	34.3325		0.3522	26.3653	42.2859
0.39939	22.5412	37.5681		0.28017	14.7066	27.7071		0.34723	12.365	27.1996		0.499	20.4507	35.9765		0.42666	25.419	43.4599		0.26048	13.5547	27.2322		0.32938	12.1691	33.4768		0.36706	24.7222	42.0914
0.41488	21.267	35.6919		0.29133	14.6252	28.4962		0.36076	16.4295	26.9186		0.52011	20.2173	36.6104		0.44335	24.5804	42.6489		0.27003	13.9109	26.5825		0.34266	11.7279	33.3941		0.38193	24.7892	41.9916
0.43037	21.036	35.2706		0.3025	14.698	27.46		0.37429	15.365	26.8267		0.54121	21.4534	36.7158		0.46004	25.126	40.351		0.27959	14.6609	26.6991		0.35593	7.2748	33.3156		0.3968	25.6272	41.8105
0.44586	23.0321	36.3568		0.31366	14.6912	28.541		0.38783	13.256	26.5049		0.56232	20.3054	40.1445		0.47672	24.3522	42.0849		0.28914	14.713	26.5621		0.3692	7.02773	33.1661		0.41166	25.9824	40.9026
0.46135	23.5705	34.732		0.32483	13.4922	27.9076		0.40136	14.956	26.58		0.58342	19.933	38.807		0.49341	24.651	40.0405		0.2987	15.4929	27.518		0.38247	11.0319	32.7212		0.42653	24.5629	42.1276
0.47685	21.3621	34.7148		0.33599	16.1533	27.2613		0.41489	16.5548	26.9576		0.60453	24.7441	35.0188		0.5101	25.612	40.6655		0.30825	15.5715	26.4041		0.39575	11.7216	33.6398		0.4414	26.135	42.1372
0.49234	21.5264	34.4677		0.34716	15.234	27.6731		0.42842	13.961	27.5163		0.62563	25.7896	35.8301		0.52678	26.31	38.0796		0.3178	16.1433	26.1985		0.40902	7.18023	33.0758		0.45627	26.6574	40.5223
0.50783	22.635	33.6154		0.35832	15.236	28.213		0.44195	16.4824	29.0852		0.64674	24.6077	34.2889		0.54347	23.4887	39.9465		0.32736	15.9235	25.702		0.42229	8.12865	32.8485		0.47113	23.653	40.6033
0.52332	22.691	33.7897		0.36949	14.269	27.1893		0.45548	16.0626	25.8537		0.66784	25.4207	35.0676		0.56015	24.2114	41.2487		0.33691	15.9629	25.4356		0.43557	8.0066	30.9517		0.486	25.3797	40.8401
0.53882	22.5369	33.5865		0.38066	16.0942	27.1166		0.46901	18.5845	26.4576		0.68895	24.9631	35.6484		0.59353	25.0904	37.7596		0.34646	16.3115	25.8665		0.44884	11.9597	31.7917		0.50087	24.7446	40.7084
0.55431	23.1542	34.2017		0.39182	17.4956	26.235		0.48254	17.6361	26.0428		0.71005	30.6385	30.6385		0.61021	22.4439	38.3113		0.35602	15.5327	25.8121		0.46211	14.8885	32.2581		0.51574	24.6856	42.3131
0.5698	21.0326	33.3776		0.40299	15.85	27.2719		0.49607	16.7815	26.0244		0.73116	25.1271	33.9872		0.6269	27.154	37.0451		0.36557	15.7265	25.2945		0.47538	11.1913	32.6553		0.5306	24.2651	38.9561
0.58529	21.9711	33.1002		0.41415	17.5198	26.9625		0.5096	18.5894	26.2572		0.75226	28.9943	31.5106		0.64358	26.5484	37.2601		0.37512	15.7696	26.6848		0.48866	13.6464	31.8483		0.54547	24.6515	39.6185
0.60078	22.037	33.7763		0.42532	--	26.7554		0.52313	18.0363	26.073		0.77337	24.7863	34.3074		0.66027	25.5032	36.7066		0.38468	16.2112	26.3179		0.50193	12.8141	32.0154		0.56034	24.9335	40.9426
0.61628	22.7751	33.4798		0.45882	16.352	27.6576		0.53666	18.5842	25.952		0.81557	24.6174	34.773		0.67696	25.6881	36.8253		0.39423	15.7527	25.6987		0.5152	10.5921	31.9193		0.59007	22.369	39.9379
0.63177	22.9471	32.1024		0.46998	16.988	28.5523		0.55019	17.1404	25.9598		0.83668	29.0595	30.3433		0.71033	23.5597	36.2043		0.40378	15.7383	25.4436		0.52848	12.4764	31.668		0.60494	24.369	38.7347
0.64726	23.0231	31.7224		0.48115	16.856	26.2482		0.56372	16.0316	25.7415		0.85778	24.2707	31.3893		0.72701	24.9177	35.9885		0.41334	15.6822	26.4398		0.54175	13.2689	32.737		0.61981	23.126	39.5501
0.66275	21.7856	31.6979		0.49231	17.869	26.897		0.57726	19.3172	25.6387		0.87889	24.1301	31.0267		0.76039	24.9433	35.1263		0.42289	17.6746	25.2321		0.55502	14.0717	31.1967		0.63467	22.0315	41.145
0.70923	21.983	32.5512		0.50348	18.659	26.3088		0.59079	17.6694	25.652		0.89999	22.7845	32.0209		0.79376	24.256	34.6624		0.43244	16.6365	27.235		0.56829	13.0867	29.9445		0.64954	23.168	39.1249
0.72472	22.0651	31.3997		0.51464	18.665	25.8324		0.60432	13.7257	25.1679		0.9422	29.1535	29.1535		0.81045	24.7755	33.8684		0.442	17.9132	26.697		0.58157	15.0426	32.8822		0.66441	22.6984	38.5467
0.74021	22.3621	33.17		0.52581	17.256	26.7396		0.63138	17.9426	25.5013						0.84382	25.1676	33.4093		0.4611	15.938	26.9739		0.59484	15.3719	30.7094		0.67928	23.1718	39.067
0.75571	22.698	31.3404		0.53697	15.986	26.0811		0.64491	18.5199	26.1035						0.8605	26.0297	32.8416		0.47066	17.1386	26.895		0.60811	17.9859	31.2509		0.69414	24.8703	38.5853
0.78669	21.5438	31.6138		0.54814	16.895	26.2667		0.65844	18.5324	25.4557						0.87719	25.7772	30.1453		0.48021	16.2103	26.3941		0.62139	18.7992	32.3737		0.70901	23.9983	39.7763
0.81768	22.4918	29.682		0.55931	16.7338	25.7961		0.67197	17.6462	25.4809						0.89388	28.0069	30.265		0.48976	16.6452	26.1596		0.63466	20.4891	30.9192		0.72388	24.2254	42.1276
0.83317	23.1949	29.1608		0.57047	16.235	27.5209		0.6855	18.2019	25.6078						0.91056	27.2228	31.026		0.50887	16.2468	26.2209		0.64793	17.4902	28.8317		0.73875	23.125	38.8714
0.86415	22.0512	29.4595		0.58164	16.453	25.3678		0.69903	19.2718	25.9748						0.94393	27.2442	30.145		0.51843	17.7024	24.1648		0.6612	20.531	30.8365		0.75361	22.691	38.1418
0.89514	22.4569	28.098		0.5928	16.895	26.4002		0.71256	17.7345	26.0128						0.96062	27.5408	29.651		0.52798	16.6978	25.0673		0.67448	16.2485	30.6531		0.76848	23.5996	38.947
0.91063	22.1754	29.3292		0.60397	17.265	25.2976		0.72609	17.5003	25.9715										0.54709	17.5233	24.0271		0.68775	17.7836	28.2014		0.78335	23.1614	38.6611
0.94161	22.8687	28.7483		0.61513	18.569	27.2095		0.73962	17.5465	25.5301										0.55664	16.8895	24.4265		0.70102	19.6599	28.0317		0.79822	22.6708	38.6841
0.9726	21.2515	27.1024		0.6263	18.7831	24.5476		0.75315	16.6373	25.4421										0.56619	17.6033	25.2222		0.7143	18.2693	28.0547		0.81308	23.1946	36.681
				0.63746	18.0868	24.9879		0.76669	17.0724	25.2288										0.5853	16.9506	25.3712		0.72757	16.1841	27.6674		0.82795	22.6878	36.6186
				0.64863	19.269	25.2014		0.78022	17.9653	26.35										0.59485	17.1223	23.4146		0.74084	17.1277	27.6396		0.84282	23.0796	37.74
				0.6598	19.3246	24.9423		0.79375	18.5478	24.5186										0.60441	17.2741	23.8787		0.75411	14.9195	27.4507		0.85768	22.8235	39.293
				0.67096	18.3672	24.6979		0.80728	19.2655	25.1865										0.61396	17.1858	23.91		0.76739	19.034	26.7804		0.87255	22.7862	36.1216
				0.69329	18.8895	23.6592		0.82081	18.9247	24.9205										0.62351	17.1223	24.6523		0.78066	19.518	27.9355		0.88742	22.8323	35.2323
				0.70446	18.7687	24.2602		0.83434	19.1089	24.8281										0.63307	17.3995	24.1881		0.79393	18.8589	24.9641		0.90229	22.5359	34.3751
				0.71562	18.8543	24.3025		0.84787	17.9337	25.0164										0.64262	16.5321	24.0114		0.80721	18.9355	26.5158		0.91715	22.4299	35.2654
				0.72679	18.3937	24.4035		0.8614	17.8937	23.9476										0.65217	18.1546	23.5839		0.82048	19.0872	24.0491		0.93202	25.0157	34.2689
				0.73795	18.7702	23.0814		0.87493	17.9165	25.3524										0.66173	18.3651	26.1138		0.83375	18.5243	25.576		0.94689	25.5721	35.1658
				0.76029	17.7898	23.7236		0.88846	15.6527	24.09										0.67128	16.798	23.6361		0.84702	19.1972	26.2016		0.96176	26.2354	34.692
				0.78262	18.3475	24.2405		0.90199	15.6459	24.5373										0.68083	16.7815	23.6531		0.8603	18.7451	23.9725		0.97662	25.9052	34.3292
				0.80495	18.31	24.7426		0.91552	17.3026	24.3459										0.69039	16.7124	24.0969		0.87357	18.6303	26.9526		0.99149	25.7868	34.265
				0.83845	18.3564	23.528		0.92905	17.9548	23.2638										0.69994	17.3066	23.3744		0.88684	19.0223	23.8755
				0.89427	18.8099	22.3974		0.95612	17.6125	23.2651										0.7095	17.6056	24.1134		0.90012	19.5246	25.6425
								0.96965	18.1503	23.464										0.71905	18.0212	23.0816		0.91339	20.867	23.6936
																				0.7286	18.8288	24.9051		0.92666	20.2155	24.5919
																				0.73816	17.0087	24.9574		0.95321	23.9122	23.9122
																				0.74771	17.13	24.7836		0.99303	24.3586	24.3586
																				0.77637	17.065	25.8991
																				0.78592	17.6065	24.6547
																				0.79548	18.0611	24.1493
																				0.80503	18.0483	23.5271
																				0.81458	17.7687	24.4419
																				0.82414	18.6072	22.7532
																				0.83369	18.1981	23.3333
																				0.84324	18.8938	23.3668
																				0.8528	17.6117	23.8346
																				0.86235	18.3915	22.7532
																				0.8719	19.2048	23.7978
																				0.88146	18.5286	22.8789
																				0.89101	18.5939	24.8203
																				0.90056	18.345	22.4716
																				0.91012	18.2265	25.6027
																				0.91967	18.5718	22.237
																				0.92923	18.5729	22.979
																				0.94833	21.0325	21.1714
																				0.95789	19.7092	23.2329
																				0.96744	18.7165	23.0896
																				0.98655	20.4595	20.4595

## Sheet: Fig.6
Date	No drought	Mild drought	Moderate drought	Severe drought	Extreme drought	annual average value
2005	0.000818	0.45041	0.50259	0.04604	0.000138	0.71608
2006	0.000385	0.13122	0.66532	0.20302	5.7e-05	0.73597
2007	0.000136	0.33865	0.6252	0.03601	0	0.72049
2008	0.000645	0.08348	0.67748	0.23329	0.00511	0.744
2009	0.00226	0.0472	0.36468	0.57306	0.0128	0.76754
2010	0.00564	0.31124	0.46052	0.22247	0.000123	0.72546
2011	0.00455	0.69428	0.2854	0.01538	0.000395	0.69976
2012	4.6e-05	0.00919	0.43811	0.54661	0.00604	0.76481
2013	0.00243	0.10912	0.66387	0.22454	4.3e-05	0.73961
2014	0.00149	0.54372	0.42014	0.03465	1e-06	0.7093
2015	0.00218	0.07515	0.68318	0.2387	0.000796	0.74254
2016	0.00126	0.03069	0.19074	0.77669	0.000624	0.77371
2017	0.00345	0.13515	0.5701	0.29123	7.7e-05	0.74259
2018	0.00214	0.08515	0.5626	0.34991	0.000206	0.75025
2019	0.00381	0.27291	0.48548	0.23451	0.00328	0.73299
2020	0.000131	0.13143	0.58993	0.2785	6e-06	0.74188
2021	0.00163	0.17002	0.66911	0.15905	0.0002	0.73194
2022	0.0018	0.04889	0.60936	0.33899	0.000965	0.75091
2023	0.00405	0.15105	0.60831	0.23618	0.000413	0.7389

## Sheet: Fig.7
Date	Average annual temperature	TVDI		Date	average annual precipitation	TVDI
2005	6.49	0.716		2005	290	0.716
2006	7.26	0.736		2006	308.3	0.736
2007	7.31	0.72		2007	337.7	0.72
2008	7.21	0.744		2008	273.5	0.744
2009	7.03	0.768		2009	271.2	0.768
2010	6.54	0.725		2010	282.6	0.725
2011	6.48	0.7		2011	283.6	0.7
2012	6.39	0.765		2012	258.7	0.765
2013	7.42	0.74		2013	284.9	0.74
2014	6.35	0.709		2014	232.2	0.709
2015	7.48	0.743		2015	356.8	0.743
2016	7.48	0.774		2016	392.4	0.774
2017	7.45	0.743		2017	223.1	0.743
2018	6.49	0.75		2018	256.6	0.75
2019	7.54	0.733		2019	222	0.733
2020	7.15	0.742		2020	200.7	0.742
2021	7.62	0.732		2021	286.3	0.732
2022	7.94	0.751		2022	222.3	0.751
2023	7.48575	0.739		2023	276.6	0.739

## Sheet: Fig.8
Date	Spring	Summer	Autumn
2005	0.645	0.718	0.785
2006	0.698	0.812	0.697
2007	0.794	0.758	0.61
2008	0.744	0.744	0.744
2009	0.813	0.765	0.724
2010	0.759	0.728	0.69
2011	0.679	0.673	0.748
2012	0.782	0.804	0.709
2013	0.843	0.726	0.65
2014	0.728	0.705	0.695
2015	0.754	0.743	0.731
2016	0.864	0.724	0.733
2017	0.839	0.682	0.706
2018	0.764	0.746	0.741
2019	0.774	0.682	0.743
2020	0.817	0.625	0.783
2021	0.828	0.616	0.751
2022	0.722	0.774	0.757
2023	0.816	0.693	0.708

## Sheet: Fig.12
2005-2010				2010-2015				2015-2020				2020-2023
Extreme-drought	No-drought	0		Extreme-drought	No-drought	0		Extreme-drought	No-drought	0		Extreme-drought	No-drought	0
Mild-drought	No-drought	2.7531		Mild-drought	No-drought	0.33		Mild-drought	No-drought	0		Mild-drought	No-drought	2.7
No-drought	No-drought	0.3519		No-drought	No-drought	1.09		No-drought	No-drought	0.02		No-drought	No-drought	0.0954
Moderate-drought	No-drought	0.8721		Moderate-drought	No-drought	0.16		Moderate-drought	No-drought	0		Moderate-drought	No-drought	0.1098
Severe-drought	No-drought	0.1341		Severe-drought	No-drought	0		Severe-drought	No-drought	0		Severe-drought	No-drought	0.0081
Extreme-drought	Mild-drought	0		Extreme-drought	Mild-drought	0		Extreme-drought	Mild-drought	0		Extreme-drought	Mild-drought	0
Mild-drought	Mild-drought	127.972		Mild-drought	Mild-drought	28.44		Mild-drought	Mild-drought	19.01		Mild-drought	Mild-drought	31.6512
No-drought	Mild-drought	0.2421		No-drought	Mild-drought	1.61		No-drought	Mild-drought	0.78		No-drought	Mild-drought	0
Moderate-drought	Mild-drought	92.8782		Moderate-drought	Mild-drought	17.09		Moderate-drought	Mild-drought	69		Moderate-drought	Mild-drought	67.5675
Severe-drought	Mild-drought	5.7447		Severe-drought	Mild-drought	7.64		Severe-drought	Mild-drought	7.01		Severe-drought	Mild-drought	10.8315
Extreme-drought	Moderate-drought	0		Extreme-drought	Moderate-drought	0		Extreme-drought	Moderate-drought	0.01		Extreme-drought	Moderate-drought	0
Mild-drought	Moderate-drought	144.044		Mild-drought	Moderate-drought	165.73		Mild-drought	Moderate-drought	29.07		Mild-drought	Moderate-drought	51.6402
No-drought	Moderate-drought	0.0018		No-drought	Moderate-drought	1.19		No-drought	Moderate-drought	0.6		No-drought	Moderate-drought	0
Moderate-drought	Moderate-drought	183.278		Moderate-drought	Moderate-drought	240.12		Moderate-drought	Moderate-drought	331.85		Moderate-drought	Moderate-drought	291.359
Severe-drought	Moderate-drought	8.3097		Severe-drought	Moderate-drought	91		Severe-drought	Moderate-drought	68.6		Severe-drought	Moderate-drought	100.474
Extreme-drought	Severe-drought	0.0441		Extreme-drought	Severe-drought	0.02		Extreme-drought	Severe-drought	0.57		Extreme-drought	Severe-drought	0
Mild-drought	Severe-drought	53.7228		Mild-drought	Severe-drought	32.31		Mild-drought	Severe-drought	6.7		Mild-drought	Severe-drought	9.8046
No-drought	Severe-drought	0		No-drought	Severe-drought	0.21		No-drought	Severe-drought	0.18		No-drought	Severe-drought	0
Moderate-drought	Severe-drought	89.0631		Moderate-drought	Severe-drought	78.24		Moderate-drought	Severe-drought	97.18		Moderate-drought	Severe-drought	71.0559
Severe-drought	Severe-drought	19.3086		Severe-drought	Severe-drought	63.04		Severe-drought	Severe-drought	98.2		Severe-drought	Severe-drought	91.2465
Extreme-drought	Extreme-drought	0.0567		Extreme-drought	Extreme-drought	0.07		Extreme-drought	Extreme-drought	0		Extreme-drought	Extreme-drought	0.0045
Mild-drought	Extreme-drought	0		Mild-drought	Extreme-drought	0.03		Mild-drought	Extreme-drought	0		Mild-drought	Extreme-drought	0
No-drought	Extreme-drought	0		No-drought	Extreme-drought	0		No-drought	Extreme-drought	0		No-drought	Extreme-drought	0
Moderate-drought	Extreme-drought	0		Moderate-drought	Extreme-drought	0.02		Moderate-drought	Extreme-drought	0		Moderate-drought	Extreme-drought	0.0387
Severe-drought	Extreme-drought	0.0333		Severe-drought	Extreme-drought	0.46		Severe-drought	Extreme-drought	0		Severe-drought	Extreme-drought	0.2574

## Sheet: Fig.13
	Temperature	NDVI	FVC	GDP	Soil type	Land use type	Slope direction	Slope	DEM
Temperature	0.8399
NDVI	0.8437	0.531
FVC	0.8444	0.547	0.4328
GDP	0.854	0.5502	0.4551	0.0792
Soil type	0.8449	0.5447	0.4489	0.1336	0.053
Land use type	0.8568	0.5601	0.4846	0.1794	0.1938	0.151
Slope direction	0.8415	0.5361	0.4449	0.097	0.0669	0.1613	0.003
Slope	0.8415	0.5391	0.4426	0.1116	0.0819	0.1831	0.044	0.0298
DEM	0.869	0.5901	0.5103	0.1634	0.1191	0.2304	0.0851	0.1	0.0539

## Sheet: Table.6
Single-factor detection by Geodetector
q statistic	0.151039	0.530993	0.839885	0.432756	0.0792	0.053047	0.053946	0.002991	0.029764
p value	0	0	0	0	0	0	0	0	0

## Sheet: Table.7
OBJECTID	F2020	gridcode	F2020	F2005	gridcode_1	2005	Shape_Length	Shape_Area	area
1	1	1	Farmland	1	1	Farmland	1.41784e+06	4.65298e+08	465.298
2	1	1	Farmland	2	2	Woodland	77811.1	5.98496e+06	5.98496
3	1	1	Farmland	3	3	Grassland	498339	4.4651e+07	44.651
4	1	1	Farmland	4	4	Water bodies	113271	8.70858e+06	8.70858
5	1	1	Farmland	5	5	Urban and rural residential land	246440	1.25644e+07	12.5644
6	1	1	Farmland	6	6	Unutilized land	52311.8	3.43604e+06	3.43604
7	2	3	Grassland	1	1	Farmland	497008	4.01856e+07	40.1856
8	2	3	Grassland	2	2	Woodland	17994.9	1.02993e+06	1.02993
9	2	3	Grassland	3	3	Grassland	440522	4.83519e+07	48.3519
10	2	3	Grassland	4	4	Water bodies	19437.9	535300	0.5353
11	2	3	Grassland	5	5	Urban and rural residential land	37850.9	2.44596e+06	2.44596
12	2	3	Grassland	6	6	Unutilized land	40371.4	3.37774e+06	3.37774
13	3	4	Water bodies	1	1	Farmland	64785.8	2.07099e+06	2.07099
14	3	4	Water bodies	3	3	Grassland	36272	2.82159e+06	2.82159
15	3	4	Water bodies	4	4	Water bodies	62473.7	1.04347e+07	10.4347
16	3	4	Water bodies	5	5	Urban and rural residential land	2956	183812	0.183812
17	3	4	Water bodies	6	6	Unutilized land	1244	20449.5	0.0204495
18	4	5	Urban and rural residential land	1	1	Farmland	513061	3.61712e+07	36.1712
19	4	5	Urban and rural residential land	2	2	Woodland	13827.8	450324	0.450324
20	4	5	Urban and rural residential land	3	3	Grassland	157138	1.82354e+07	18.2354
21	4	5	Urban and rural residential land	4	4	Water bodies	49794.3	4.2281e+06	4.2281
22	4	5	Urban and rural residential land	5	5	Urban and rural residential land	154136	1.3345e+07	13.345
23	4	5	Urban and rural residential land	6	6	Unutilized land	10378.3	807270	0.80727
24	5	6	Unutilized land	3	3	Grassland	6451.19	65957.1	0.0659571
25	5	6	Unutilized land	4	4	Water bodies	12287.4	1.5362e+06	1.5362
